# Supplementary material for: Return‐to‐play timing and secondary anterior cruciate ligament injury risk in elite soccer players: A transfermarkt‐based longitudinal analysis
Source: J Exp Orthop. 2026 May 19;13(2):e70763. doi: 10.1002/jeo2.70763 (PMC13185221; doi:10.1002/jeo2.70763)
Supplement: Supplementary file 2 — Supporting File 2 [file JEO2-13-e70763-s002.xlsx]

## Sheet: Clubs_by_League
league	tier	club
2. Bundesliga	2	1.FC Heidenheim 1846
2. Bundesliga	2	1.FC Kaiserslautern
2. Bundesliga	2	1.FC Köln
2. Bundesliga	2	1.FC Magdeburg
2. Bundesliga	2	1.FC Nuremberg
2. Bundesliga	2	1.FC Union Berlin
2. Bundesliga	2	1.FSV Mainz 05
2. Bundesliga	2	Alemannia Aachen
2. Bundesliga	2	Arminia Bielefeld
2. Bundesliga	2	Eintracht Braunschweig
2. Bundesliga	2	Eintracht Frankfurt
2. Bundesliga	2	FC Augsburg
2. Bundesliga	2	FC Energie Cottbus
2. Bundesliga	2	FC Erzgebirge Aue
2. Bundesliga	2	FC Hansa Rostock
2. Bundesliga	2	FC Ingolstadt 04
2. Bundesliga	2	FC St. Pauli
2. Bundesliga	2	FSV Frankfurt
2. Bundesliga	2	Fortuna Düsseldorf
2. Bundesliga	2	Hamburger SV
2. Bundesliga	2	Hannover 96
2. Bundesliga	2	Hertha BSC
2. Bundesliga	2	Holstein Kiel
2. Bundesliga	2	Karlsruher SC
2. Bundesliga	2	MSV Duisburg
2. Bundesliga	2	Rot Weiss Ahlen
2. Bundesliga	2	Rot-Weiß Oberhausen
2. Bundesliga	2	SC Freiburg
2. Bundesliga	2	SC Paderborn 07
2. Bundesliga	2	SG Dynamo Dresden
2. Bundesliga	2	SSV Jahn Regensburg
2. Bundesliga	2	SV Darmstadt 98
2. Bundesliga	2	SV Sandhausen
2. Bundesliga	2	SpVgg Greuther Fürth
2. Bundesliga	2	TSG 1899 Hoffenheim
2. Bundesliga	2	TSV 1860 Munich
2. Bundesliga	2	TuS Koblenz
2. Bundesliga	2	VfB Stuttgart
2. Bundesliga	2	VfL Bochum
2. Bundesliga	2	VfL Osnabrück
2. Bundesliga	2	VfR Aalen
3. Liga	3	Arminia Bielefeld
3. Liga	3	Chemnitzer FC
3. Liga	3	FC Bayern Munich II
3. Liga	3	FSV Frankfurt
3. Liga	3	Holstein Kiel
3. Liga	3	Kickers Offenbach
3. Liga	3	SV Wehen Wiesbaden
3. Liga	3	Würzburger Kickers
Allsvenskan	1	IFK Göteborg
Bundesliga	1	1.FC Köln
Bundesliga	1	1.FC Nuremberg
Bundesliga	1	1.FC Union Berlin
Bundesliga	1	1.FSV Mainz 05
Bundesliga	1	Arminia Bielefeld
Bundesliga	1	Bayer 04 Leverkusen
Bundesliga	1	Bayern Munich
Bundesliga	1	Borussia Dortmund
Bundesliga	1	Borussia Mönchengladbach
Bundesliga	1	Eintracht Braunschweig
Bundesliga	1	Eintracht Frankfurt
Bundesliga	1	FC Augsburg
Bundesliga	1	FC Energie Cottbus
Bundesliga	1	FC Schalke 04
Bundesliga	1	Fortuna Düsseldorf
Bundesliga	1	Hamburger SV
Bundesliga	1	Hannover 96
Bundesliga	1	Hertha BSC
Bundesliga	1	Karlsruher SC
Bundesliga	1	RB Leipzig
Bundesliga	1	Red Bull Salzburg
Bundesliga	1	SC Freiburg
Bundesliga	1	SV Kapfenberg
Bundesliga	1	SV Werder Bremen
Bundesliga	1	SpVgg Greuther Fürth
Bundesliga	1	TSG 1899 Hoffenheim
Bundesliga	1	VfB Stuttgart
Bundesliga	1	VfL Bochum
Bundesliga	1	VfL Wolfsburg
Campeonato Brasileiro Série A	1	Grêmio Foot-Ball Porto Alegrense
Championnat National	3	Pau FC
Championnat National 3 - Groupe A	5	AC Ajaccio B
Championnat National 3 - Groupe F	5	SM Caen B
Championship	2	AFC Bournemouth
Championship	2	Barnsley FC
Championship	2	Birmingham City
Championship	2	Blackburn Rovers
Championship	2	Bolton Wanderers
Championship	2	Brentford FC
Championship	2	Bristol City
Championship	2	Burnley FC
Championship	2	Burton Albion
Championship	2	Cardiff City
Championship	2	Coventry City
Championship	2	Crystal Palace
Championship	2	Derby County
Championship	2	Fulham FC
Championship	2	Huddersfield Town
Championship	2	Hull City
Championship	2	Ipswich Town
Championship	2	Leeds United
Championship	2	Leicester City
Championship	2	Luton Town
Championship	2	Newcastle United
Championship	2	Nottingham Forest
Championship	2	Preston North End
Championship	2	Queens Park Rangers
Championship	2	Reading FC
Championship	2	Rotherham United
Championship	2	Stoke City
Championship	2	Swansea City
Championship	2	Watford FC
Championship	2	West Bromwich Albion
Championship	2	Wigan Athletic
Championship	2	Wolverhampton Wanderers
Cyprus League	1	Aris Limassol
Egyptian Premier League	1	Al Ahly FC
Eredivisie	1	Fortuna Sittard
Eredivisie	1	Heracles Almelo
Jupiler Pro League	1	Cercle Brugge
Jupiler Pro League	1	Standard Liège
LaLiga	1	Athletic Bilbao
LaLiga	1	Atlético de Madrid
LaLiga	1	CA Osasuna
LaLiga	1	CD Leganés
LaLiga	1	CD Numancia
LaLiga	1	Celta de Vigo
LaLiga	1	Cádiz CF
LaLiga	1	Deportivo Alavés
LaLiga	1	Deportivo de La Coruña
LaLiga	1	Elche CF
LaLiga	1	FC Barcelona
LaLiga	1	Getafe CF
LaLiga	1	Girona FC
LaLiga	1	Granada CF
LaLiga	1	Hércules CF
LaLiga	1	Levante UD
LaLiga	1	Málaga CF
LaLiga	1	RCD Espanyol Barcelona
LaLiga	1	RCD Mallorca
LaLiga	1	Racing Santander
LaLiga	1	Rayo Vallecano
LaLiga	1	Real Betis Balompié
LaLiga	1	Real Madrid
LaLiga	1	Real Sociedad
LaLiga	1	Real Valladolid CF
LaLiga	1	Real Zaragoza
LaLiga	1	Recreativo Huelva
LaLiga	1	SD Eibar
LaLiga	1	SD Huesca
LaLiga	1	Sevilla FC
LaLiga	1	UD Almería
LaLiga	1	Valencia CF
LaLiga	1	Villarreal CF
LaLiga2	2	AD Alcorcón
LaLiga2	2	Albacete Balompié
LaLiga2	2	Bilbao Athletic
LaLiga2	2	Burgos CF
LaLiga2	2	CA Osasuna
LaLiga2	2	CD Castellón
LaLiga2	2	CD Guadalajara
LaLiga2	2	CD Leganés
LaLiga2	2	CD Lugo
LaLiga2	2	CD Mirandés
LaLiga2	2	CD Numancia
LaLiga2	2	CD Tenerife
LaLiga2	2	CE Sabadell FC
LaLiga2	2	CF Rayo Majadahonda
LaLiga2	2	CF Reus Deportiu (-2020)
LaLiga2	2	Cultural Leonesa
LaLiga2	2	Cádiz CF
LaLiga2	2	Córdoba CF
LaLiga2	2	Deportivo de La Coruña
LaLiga2	2	Elche CF
LaLiga2	2	Extremadura UD (- 2022)
LaLiga2	2	FC Andorra
LaLiga2	2	FC Barcelona Atlètic
LaLiga2	2	Getafe CF
LaLiga2	2	Gimnàstic de Tarragona
LaLiga2	2	Girona FC
LaLiga2	2	Granada 74 CF (-2009)
LaLiga2	2	Granada CF
LaLiga2	2	Hércules CF
LaLiga2	2	Levante UD
LaLiga2	2	Lorca FC (- 2022)
LaLiga2	2	Málaga CF
LaLiga2	2	Racing Santander
LaLiga2	2	Rayo Vallecano
LaLiga2	2	Real Betis Balompié
LaLiga2	2	Real Murcia CF
LaLiga2	2	Real Oviedo
LaLiga2	2	Real Valladolid CF
LaLiga2	2	Real Zaragoza
LaLiga2	2	Recreativo Huelva
LaLiga2	2	SD Eibar
LaLiga2	2	SD Huesca
LaLiga2	2	Sevilla Atlético
LaLiga2	2	Sporting Gijón
LaLiga2	2	UCAM Murcia CF
LaLiga2	2	UD Almería
LaLiga2	2	UD Ibiza
LaLiga2	2	UD Las Palmas
LaLiga2	2	UD Salamanca (- 2013)
LaLiga2	2	UE Costa Brava (- 2022)
LaLiga2	2	Villarreal CF B
League One	3	Coventry City
Liga AUF Apertura,Liga AUF Clausura	1	CA Peñarol
Liga MX Apertura,Liga MX Clausura	1	Atlas Guadalajara
Liga MX Apertura,Liga MX Clausura,Liguilla Clausura	1	Deportivo Guadalajara
Liga Portugal	1	SC Braga
Liga Portugal 2	2	SL Benfica B
Liga Portugal 2	2	Sporting CP B
Ligue 1	1	AC Ajaccio
Ligue 1	1	AJ Auxerre
Ligue 1	1	AS Monaco
Ligue 1	1	AS Saint-Étienne
Ligue 1	1	Angers SCO
Ligue 1	1	ESTAC Troyes
Ligue 1	1	FC Girondins Bordeaux
Ligue 1	1	FC Lorient
Ligue 1	1	FC Metz
Ligue 1	1	FC Nantes
Ligue 1	1	FC Sochaux-Montbéliard
Ligue 1	1	FC Toulouse
Ligue 1	1	Grenoble Foot 38
Ligue 1	1	LOSC Lille
Ligue 1	1	Le Havre AC
Ligue 1	1	Montpellier HSC
Ligue 1	1	OGC Nice
Ligue 1	1	Olympique Lyon
Ligue 1	1	Olympique Marseille
Ligue 1	1	Paris Saint-Germain
Ligue 1	1	RC Strasbourg Alsace
Ligue 1	1	SC Bastia
Ligue 1	1	Stade Brestois 29
Ligue 1	1	Stade Reims
Ligue 1	1	Stade Rennais FC
Ligue 1	1	Thonon Évian Grand Genève FC
Ligue 1	1	Valenciennes FC
Ligue 2	2	AC Ajaccio
Ligue 2	2	AJ Auxerre
Ligue 2	2	AS Monaco
Ligue 2	2	AS Nancy-Lorraine
Ligue 2	2	AS Saint-Étienne
Ligue 2	2	Amiens SC
Ligue 2	2	CS Sedan-Ardennes
Ligue 2	2	Chamois Niortais FC
Ligue 2	2	Clermont Foot 63
Ligue 2	2	Dijon FCO
Ligue 2	2	EA Guingamp
Ligue 2	2	ESTAC Troyes
Ligue 2	2	FC Annecy
Ligue 2	2	FC Chambly Oise
Ligue 2	2	FC Lorient
Ligue 2	2	FC Metz
Ligue 2	2	FC Sochaux-Montbéliard
Ligue 2	2	FC Toulouse
Ligue 2	2	Grenoble Foot 38
Ligue 2	2	LB Châteauroux
Ligue 2	2	Le Havre AC
Ligue 2	2	Paris FC
Ligue 2	2	Pau FC
Ligue 2	2	RC Lens
Ligue 2	2	SC Bastia
Ligue 2	2	SM Caen
Ligue 2	2	Stade Brestois 29
Ligue 2	2	Stade Lavallois
Ligue 2	2	Tours FC
Ligue 2	2	USL Dunkerque
Ligue 2	2	Valenciennes FC
Major League Soccer	1	Seattle Sounders FC
NRW-Liga (- 11/12)	5	Alemannia Aachen II
Nemzeti Bajnokság	1	Újpest FC
Premier League	1	AFC Bournemouth
Premier League	1	Arsenal FC
Premier League	1	Aston Villa
Premier League	1	Blackburn Rovers
Premier League	1	Bolton Wanderers
Premier League	1	Brighton & Hove Albion
Premier League	1	Burnley FC
Premier League	1	Chelsea FC
Premier League	1	Crystal Palace
Premier League	1	Everton FC
Premier League	1	Fulham FC
Premier League	1	Hull City
Premier League	1	Leicester City
Premier League	1	Liverpool FC
Premier League	1	Manchester City
Premier League	1	Manchester United
Premier League	1	Middlesbrough FC
Premier League	1	Newcastle United
Premier League	1	Norwich City
Premier League	1	Portsmouth FC
Premier League	1	Queens Park Rangers
Premier League	1	Southampton FC
Premier League	1	Stoke City
Premier League	1	Sunderland AFC
Premier League	1	Swansea City
Premier League	1	Tottenham Hotspur
Premier League	1	Watford FC
Premier League	1	West Bromwich Albion
Premier League	1	West Ham United
Premier League	1	Wigan Athletic
Premier League	1	Wolverhampton Wanderers
Primera Federación - Grupo II	3	Málaga CF
Primera Federación - Grupo II	3	Sevilla Atlético
Regionalliga Bayern	4	FC Bayern Munich II
Regionalliga Bayern	4	SSV Jahn Regensburg
Regionalliga Nord	4	SV Werder Bremen II
Regionalliga Süd (- 11/12)	4	Karlsruher SC II
Regionalliga Süd (94/95 - 07/08)	3	Karlsruher SC II
Regionalliga Südwest	4	1.FC Saarbrücken
Regionalliga Südwest	4	SC Freiburg II
Regionalliga West	4	1.FC Köln II
Regionalliga West	4	Borussia Mönchengladbach II
Regionalliga West (- 11/12)	4	Borussia Dortmund II
Scottish Premiership	1	Rangers FC
Segunda División B - Grupo I (- 20/21)	3	Atlético de Madrid B
Segunda División B - Grupo I (- 20/21)	3	CD Tudelano
Segunda División B - Grupo I (- 20/21)	3	Racing Santander
Segunda División B - Grupo I (- 20/21)	3	Real Madrid Castilla
Segunda División B - Grupo II (-20/21)	3	Bilbao Athletic
Segunda División B - Grupo II (-20/21)	3	Real Madrid Castilla
Segunda División B - Grupo III (-20/21)	3	Elche Ilicitano
Segunda División B - Grupo III (-20/21)	3	RCD Espanyol B
Segunda División B - Grupo III (-20/21)	3	RCD Mallorca B
Segunda División B - Grupo III (-20/21)	3	Valencia Mestalla
Segunda División B - Grupo III (-20/21)	3	Villarreal CF B
Segunda División B - Grupo IV (-20/21)	3	Albacete Balompié
Segunda División B - Grupo IV (-20/21)	3	Sevilla Atlético
Segunda División B - Grupo V (- 20/21)	3	Mérida AD
Segunda Federación - Grupo I	4	Real Oviedo Vetusta
Segunda Federación - Grupo III	4	RCD Espanyol B
Segunda Federación - Grupo IV	4	Real Balompédica Linense
Serie A	1	AC Milan
Serie A	1	ACF Fiorentina
Serie A	1	AS Roma
Serie A	1	Atalanta BC
Serie A	1	Bologna FC 1909
Serie A	1	Cagliari Calcio
Serie A	1	Catania FC
Serie A	1	Chievo Verona
Serie A	1	FC Crotone
Serie A	1	FC Empoli
Serie A	1	Frosinone Calcio
Serie A	1	Genoa CFC
Serie A	1	Hellas Verona
Serie A	1	Inter Milan
Serie A	1	Juventus FC
Serie A	1	Palermo FC
Serie A	1	Parma Calcio 1913
Serie A	1	Reggina 1914
Serie A	1	SPAL
Serie A	1	SS Lazio
Serie A	1	SSC Napoli
Serie A	1	Torino FC
Serie A	1	UC Sampdoria
Serie A	1	US Livorno 1915
Serie A	1	US Sassuolo
Serie A	1	Udinese Calcio
Serie B	2	AC Carpi
Serie B	2	AC Monza
Serie B	2	AC Perugia Calcio
Serie B	2	AS Cittadella
Serie B	2	Ascoli Calcio
Serie B	2	Benevento Calcio
Serie B	2	Bologna FC 1909
Serie B	2	Brescia Calcio
Serie B	2	Cagliari Calcio
Serie B	2	Calcio Foggia 1920
Serie B	2	Calcio Padova
Serie B	2	Chievo Verona
Serie B	2	Como 1907
Serie B	2	Cosenza Calcio
Serie B	2	Delfino Pescara 1936
Serie B	2	FC Empoli
Serie B	2	FC Pro Vercelli 1892
Serie B	2	FC Trapani 1905
Serie B	2	Forza e Coraggio Alessandria
Serie B	2	Frosinone Calcio
Serie B	2	Hellas Verona
Serie B	2	LR Vicenza
Serie B	2	Latina Calcio 1932
Serie B	2	Modena FC
Serie B	2	Novara FC
Serie B	2	Palermo FC
Serie B	2	Parma Calcio 1913
Serie B	2	Pisa Sporting Club
Serie B	2	Pordenone FC
Serie B	2	SPAL
Serie B	2	SS Juve Stabia
Serie B	2	SSC Bari
Serie B	2	Siena FC
Serie B	2	Spezia Calcio
Serie B	2	Ternana Calcio
Serie B	2	Torino FC
Serie B	2	US Avellino 1912
Serie B	2	US Livorno 1915
Serie B	2	US Salernitana 1919
Serie B	2	US Sassuolo
Serie B	2	US Triestina
Serie B	2	Venezia FC
Serie B	2	Virtus Entella
Serie C - Girone A	3	Aurora Pro Patria
Serie C - Girone A	3	Como 1907
Serie C - Girone A	3	Forza e Coraggio Alessandria
Serie C - Girone A	3	Juventus Next Gen
Serie C - Girone A	3	Piacenza Calcio 1919
Serie C - Girone A	3	SEF Torres 1903
Serie C - Girone A	3	US Pianese
Serie C - Girone A	3	US Viterbese 1908
Serie C - Girone B	3	AS Gubbio 1910
Serie C - Girone B	3	Nocerina Calcio
Serie C - Girone B	3	Siena FC
Serie C - Girone C	3	AS Bisceglie 1913
Serie C - Girone C	3	SS Juve Stabia
Super League	1	FC St. Gallen 1879
Super League 1	1	AEK Athens
Super League 1	1	Olympiacos Piraeus
SuperLiga	1	FC Dinamo 1948
SuperLiga	1	FCSB
SuperSport HNL	1	NK Lokomotiva Zagreb
Veikkausliiga	1	Turun Palloseura

## Sheet: League_Summary
league	tier	n_clubs
2. Bundesliga	2	41
3. Liga	3	8
Allsvenskan	1	1
Bundesliga	1	29
Campeonato Brasileiro Série A	1	1
Championnat National	3	1
Championnat National 3 - Groupe A	5	1
Championnat National 3 - Groupe F	5	1
Championship	2	32
Cyprus League	1	1
Egyptian Premier League	1	1
Eredivisie	1	2
Jupiler Pro League	1	2
LaLiga	1	33
LaLiga2	2	51
League One	3	1
Liga AUF Apertura,Liga AUF Clausura	1	1
Liga MX Apertura,Liga MX Clausura	1	1
Liga MX Apertura,Liga MX Clausura,Liguilla Clausura	1	1
Liga Portugal	1	1
Liga Portugal 2	2	2
Ligue 1	1	27
Ligue 2	2	31
Major League Soccer	1	1
NRW-Liga (- 11/12)	5	1
Nemzeti Bajnokság	1	1
Premier League	1	31
Primera Federación - Grupo II	3	2
Regionalliga Bayern	4	2
Regionalliga Nord	4	1
Regionalliga Süd (- 11/12)	4	1
Regionalliga Süd (94/95 - 07/08)	3	1
Regionalliga Südwest	4	2
Regionalliga West	4	2
Regionalliga West (- 11/12)	4	1
Scottish Premiership	1	1
Segunda División B - Grupo I (- 20/21)	3	4
Segunda División B - Grupo II (-20/21)	3	2
Segunda División B - Grupo III (-20/21)	3	5
Segunda División B - Grupo IV (-20/21)	3	2
Segunda División B - Grupo V (- 20/21)	3	1
Segunda Federación - Grupo I	4	1
Segunda Federación - Grupo III	4	1
Segunda Federación - Grupo IV	4	1
Serie A	1	26
Serie B	2	43
Serie C - Girone A	3	8
Serie C - Girone B	3	3
Serie C - Girone C	3	2
Super League	1	1
Super League 1	1	2
SuperLiga	1	2
SuperSport HNL	1	1
Veikkausliiga	1	1
